# Supplementary material for: The Mediating Role of Work Satisfaction in the Relationship between Organizational Communication Satisfaction and Organizational Commitment of Healthcare Professionals: A Cross-Sectional Study
Source: Healthcare (Basel). 2023 Mar 9;11(6):806. doi: 10.3390/healthcare11060806 (PMC10048567; doi:10.3390/healthcare11060806)
Supplement: Supplementary file 1 [file healthcare-11-00806-s001.zip]

Archive with 1 entries (1 files):
- healthcare-2208570-supplementary.pdf
